# Supplementary material for: Phosphorus Starvation- and Zinc Excess-Induced Astragalus sinicus AsZIP2 Zinc Transporter Is Suppressed by Arbuscular Mycorrhizal Symbiosis
Source: J Fungi (Basel). 2021 Oct 22;7(11):892. doi: 10.3390/jof7110892 (PMC8623892; doi:10.3390/jof7110892)
Supplement: Supplementary file 1 [file jof-07-00892-s001.zip]

Archive with 1 entries (1 files):
- jof-1414587-supplementary.pdf
